# Supplementary material for: Recommender System Based on Collaborative Filtering for Personalized Dietary Advice: A Cross-Sectional Analysis of the ELSA-Brasil Study
Source: Int J Environ Res Public Health. 2022 Nov 13;19(22):14934. doi: 10.3390/ijerph192214934 (PMC9690822; doi:10.3390/ijerph192214934)
Supplement: Supplementary file 1 [file ijerph-19-14934-s001.zip]

Archive with 1 entries (1 files):
- ijerph-1989349-supplementary.pdf
